# Supplementary material for: Synthesis, Characterization, and Properties of High-Energy Fillers Derived from Nitroisobutylglycerol
Source: Int J Mol Sci. 2023 May 10;24(10):8541. doi: 10.3390/ijms24108541 (PMC10218491; doi:10.3390/ijms24108541)
Supplement: Supplementary file 1 [file ijms-24-08541-s001.zip]

Archive with 1 entries (1 files):
- ijms-2354472-supplementary.pdf
